# Supplementary material for: A massive natural disaster, the Great East Japan Earthquake, and the incidence of dialysis due to end-stage kidney disease
Source: J Nephrol. 2021 Oct 12;35(3):719–24. doi: 10.1007/s40620-021-01140-9 (PMC8995295; doi:10.1007/s40620-021-01140-9)
Supplement: Supplementary file 1 — Supplementary file1 (XLSX 22 kb) [file 40620_2021_1140_MOESM1_ESM.xlsx]

## Sheet: Sheet1
Year	Age	Gender	Cause	GEJE
2007	72	m	GN	before
2007	58	f	DN	before
2007	66	m	GN	before
2007	58	m	HRD	before
2007	50	f	DN	before
2007	68	m	DN	before
2007	77	m	HRD	before
2007	63	f	DN	before
2007	39	m	GN	before
2007	78	f	DN	before
2007	36	f	DN	before
2007	70	f	GN	before
2007	69	m	DN	before
2007	58	m	GN	before
2007	84	f	GN	before
2007	78	m	HRD	before
2007	61	m	Others	before
2008	46	m	Others	before
2008	63	f	DN	before
2008	65	m	Others	before
2008	39	m	DN	before
2008	76	m	HRD	before
2008	85	m	DN	before
2008	52	m	DN	before
2008	77	m	DN	before
2008	64	m	GN	before
2008	58	m	GN	before
2008	61	m	GN	before
2008	64	m	DN	before
2008	75	f	Others	before
2008	71	m	Others	before
2008	84	m	DN	before
2008	79	f	GN	before
2008	76	f	DN	before
2008	79	m	DN	before
2008	60	m	DN	before
2009	81	m	Others	before
2009	82	m	GN	before
2009	78	m	Others	before
2009	72	m	DN	before
2009	58	f	GN	before
2009	81	m	DN	before
2009	56	m	HRD	before
2009	75	f	GN	before
2009	77	f	DN	before
2009	73	f	DN	before
2009	62	m	DN	before
2009	73	f	DN	before
2009	74	m	GN	before
2009	70	m	DN	before
2009	68	m	HRD	before
2009	76	f	DN	before
2010	46	m	HRD	before
2010	82	m	HRD	before
2010	66	m	DN	before
2010	71	m	DN	before
2010	85	m	Others	before
2010	55	f	GN	before
2010	61	m	DN	before
2010	55	f	HRD	before
2010	59	m	DN	before
2010	72	m	DN	before
2010	78	m	GN	before
2010	54	f	DN	before
2010	32	m	Others	before
2010	72	m	DN	before
2010	32	m	DN	before
2010	63	f	HRD	before
2010	80	f	DN	before
2010	78	m	Others	before
2010	56	m	DN	before
2011	64	m	HRD	before
2011	70	f	DN	before
2011	63	f	DN	before
2011	76	m	DN	before
2011	71	f	GN	before
2011	83	m	HRD	before
2011	77	m	Others	before
2011	77	f	Others	before
2011	74	m	DN	before
2011	77	m	HRD	before
2011	71	m	DN	after
2011	73	m	Others	after
2011	73	f	DN	after
2011	51	f	HRD	after
2011	60	m	DN	after
2011	66	m	DN	after
2011	76	m	GN	after
2012	70	m	HRD	after
2012	50	m	HRD	after
2012	70	m	DN	after
2012	66	m	DN	after
2012	57	m	Others	after
2012	77	m	GN	after
2012	50	m	DN	after
2012	44	m	DN	after
2012	68	f	Others	after
2012	82	f	HRD	after
2012	64	f	HRD	after
2012	74	m	HRD	after
2012	49	f	HRD	after
2012	58	m	DN	after
2012	79	f	HRD	after
2012	48	m	DN	after
2012	71	m	DN	after
2012	77	m	DN	after
2013	68	f	DN	after
2013	68	m	Others	after
2013	83	f	DN	after
2013	69	f	GN	after
2013	61	m	HRD	after
2013	68	m	HRD	after
2013	52	m	DN	after
2013	82	m	HRD	after
2013	52	f	HRD	after
2013	77	f	HRD	after
2013	77	m	DN	after
2013	71	m	Others	after
2013	77	m	DN	after
2013	85	m	GN	after
2013	68	m	Others	after
2013	77	m	HRD	after
2013	63	f	GN	after
2013	74	m	GN	after
2014	65	m	GN	after
2014	74	f	HRD	after
2014	71	f	DN	after
2014	80	m	HRD	after
2014	68	m	HRD	after
2014	65	f	HRD	after
2014	81	m	DN	after
2014	65	f	Others	after
2014	76	m	HRD	after
2014	44	f	HRD	after
2014	74	m	GN	after
2014	61	m	GN	after
2014	80	m	HRD	after
2014	74	m	HRD	after
2014	53	f	GN	after
2014	85	m	DN	after
2014	73	m	Others	after
2014	79	m	DN	after
2014	80	f	HRD	after
2014	71	m	GN	after
2015	71	f	HRD	after
2015	79	f	Others	after
2015	72	m	GN	after
2015	80	f	HRD	after
2015	81	m	GN	after
2015	72	m	HRD	after
2015	51	m	GN	after
2015	82	m	Others	after
2015	65	m	HRD	after
2015	78	m	DN	after
2015	86	m	Others	after
2015	38	m	DN	after
2015	64	m	DN	after
2015	86	m	HRD	after
2015	78	f	DN	after
2015	44	m	GN	after
2015	81	m	GN	after
2015	65	m	GN	after
2015	69	m	DN	after
2016	49	m	Others	after
2016	71	m	GN	after
2016	78	m	HRD	after
2016	73	m	HRD	after
2016	65	m	HRD	after
2016	80	m	HRD	after
2016	60	m	DN	after
2016	75	m	HRD	after
2016	81	m	Others	after
2016	78	m	DN	after
2016	80	f	DN	after
2016	65	m	DN	after
2016	78	f	HRD	after
2016	69	m	DN	after
2016	89	m	Others	after
2016	48	f	HRD	after
2016	73	m	HRD	after
2016	69	f	DN	after
2016	44	f	DN	after
2016	88	m	HRD	after
2016	37	m	DN	after
2016	79	m	HRD	after
2016	88	m	DN	after
2016	71	m	DN	after
2016	86	f	HRD	after
2016	69	m	Others	after		Labo data at dialysis initiation
2016	44	m	GN	after		Cr	BUN	UA	UP	UP g/gCr	UOBR	Hb	feritin	SBP	DBP	HR
2016	44	m	GN	after
2017	76	f	HRD	after		8.26	98.1	6.1	2+		-	10.8	98.7	167	75	75
2017	61	m	HRD	after		8.85	136	3.8	3+	4.12096				168	74	77
2017	77	m	HRD	after
2017	60	m	GN	after
2017	81	f	HRD	after		9.16	113	4.7	2+		1+	11.2		152	87	92
2017	75	m	GN	after		11.1	93.5	4.5	3+	1.97167	1+	8.8	80.2	124	55	69
2017	66	f	Others	after		10.64	73.9
2017	63	m	GN	after
2017	70	m	GN	after												72
2017	92	f	HRD	after		8.6	114.9	9.4	2+		(+/-)	11.1		137	71	72
2017	83	m	DN	after		9.83	116.8	7.2	3+		2+	11.5		107	59	67
2017	44	m	DN	after		12.5	105.9	6.1	1+		1+	111	149.1	143	71	80
2017	76	m	HRD	after
2017	89	m	Others	after		9.53	90.4	8.1	3+	7.57025	(+/-)	11.9		123	58	46
2017	71	m	DN	after
2017	90	m	Others	after		9.03	103.3	7.5	3+		(+/-)	11.5	128.6	166	87	57
2017	72	m	HRD	after
2017	88	m	HRD	after
2017	68	f	DN	after		6.25	97.1	9
2017	69	m	GN	after
2017	82	m	DN	after
2017	53	m	GN	after
2017	78	f	DN	after
2017	86	m	Others	after
2017	77	m	DN	after
2017	62	f	HRD	after		6.86	51.5	10.2	3+		1+	10.9	159.5	171	71
2017	80	m	GN	after
2017	71	m	DN	after		9.06	66.8	7.7	3+	7.27991	(+/-)	10.4	70.7	134	81	91
2018	60	f	HRD	after		9.59	181.6	10.5	2+		-	9.9	157.3	123	72	107
2018	76	m	GN	after		10.7	136.3	7.4	3+	6.63732	1+	11	10.6	119	82	81
2018	68	m	HRD	after
2018	90	m	HRD	after		7.92	98.6
2018	72	m	DN	after		10.4	95.1	5.4	2+		2+	10.7	70.5	154	71	63
2018	80	m	DN	after		8	107.9	8.6	2+	1.02757	-	11.3	279.6	125	65	64
2018	81	m	DN	after
2018	76	f	HRD	after		6.96	112.6	7	3+	3.2334	2+	12.9	280.6	140	68
2018	83	m	HRD	after		9.96	104.1	9.9	2+	3.42697	(+/-)	11.5		153	66	65
2018	52	m	DN	after
2018	87	m	HRD	after
2018	66	f	DN	after
2018	72	f	DN	after		11.6	100.9	6	3+		2+	9.4	127.5	174	79	72
2018	82	m	DN	after		8.9	100.1	9.7	3+	3.47935	1+	7.6		159	57	64
2018	73	m	DN	after
2018	62	m	HRD	after
2018	76	f	DN	after		8.2	75.4	9	3+		1+	10.4	158.3	136	61	66
2018	77	m	GN	after
2018	76	m	DN	after		6.8	75.5	5.4	3+	4.02985	(+/-)	9.2	132.7	141	65	63
2018	86	m	GN	after
2018	57	m	Others	after		8.14	64.3	9.4	2+		1+	10.4	53.3	149	89	106
2018	51	m	Others	after		8.48	92.9		4+		1+	4.7		130	71	84
2018	76	m	HRD	after		7.5	131	6.5	1+		(+/-)	9.2	127.7	138	50	82
2018	68	m	DN	after		3.93	69.1	6.6	2+	2.29814	-	13		125	73	80
2018	66	m	DN	after		10.16	81.8	4.9	3+	4.44444	1+	9.7	573.1	151	73	85
2018	76	m	HRD	after		14.9	98.3	5.9	3+		1+	10.2	164.9	169	73	88
2018	82	m	Others	after
2018	74	m	HRD	after
2018	71	m	DN	after		8.5	85.6	8.2	2+	0.94132	1+	9.5
2018	82	m	Others	after
2019	62	f	Others	after
2019	73	f	HRD	after		9.07	75.8					11.3
2019	79	f	GN	after
2019	71	f	DN	after
2019	77	m	HRD	after
2019	81	m	HRD	after
2019	66	f	HRD	after		8.3	109.5	6.9	1+		(+/-)	11.5	112.6	176	76	85
2019	44	m	DN	after
2019	63	f	Others	after		11	105.6	10.7	1+		(+/-)	9.8	81.5	144	74	76
2019	74	f	HRD	after		8.17	128.8	7.3	3+	4.67742	(+/-)	8.2	156.1	149	42	70
2019	49	m	DN	after
2019	75	m	HRD	after		9.43	129.6	4.9	2+		1+	11.7	241.5	154	86	71
2019	83	m	HRD	after		5.71	88.4	3.9	2+	1.50442	-	10.9	53.1
2019	79	f	HRD	after		5.37	97.8	2.8	2+	1.55462	(+/-)	9.6	116	143	56	61
2019	65	m	DN	after
2019	72	f	Others	after
2019	31	m	GN	after		9.34	128	7.2	1+		1+	11.3		147	84	82
2019	38	m	HRD	after		7.12	154.7	5	3+	4.74645	2+	10.7	134.8	156	90	89
2019	76	f	GN	after		5.17	49.4					7.5
2019	77	m	DN	after
2019	65	f	DN	after		6.95	80.5	9.8	3+	12.2319	(+/-)	7.5	88.3	173	72	82
2019	83	m	Others	after
2019	75	m	DN	after		8.33	108.2	8.2	3+	6.40756	1+	8.7	608.2	161	73	75
2019	75	f	GN	after
2019	51	f	Others	after		9.49	107.1	5.4	2+	2.22488	1+	11.4	181	149	100	81
2019	74	f	DN	after
2019	69	f	HRD	after		8.6	82	5.8	4+	12.9783	-	12	119.8	154	86	73
2019	71	f	GN	after		8.25	172.3	8.7	2+		-	10.5	70.7	122	73	75
2019	82	m	DN	after		7.94	106.3	9.5	2+	4.85149	(+/-)	8.2
2019	64	m	DN	after		7.82	70.2	8.1	4+	11.211	(+/-)	9.6		155	94	83
2020	62	f	GN	after
2020	51	m	DN	after
2020	64	f	DN	after
2020	65	m	DN	after
2020	28	m	Others	after
2020	77	m	HRD	after		6.16	68.5	7.5	3+	7.18504		8.7		150	68	70
2020	71	m	DN	after
2020	70	m	DN	after
2020	88	f	HRD	after
2020	61	f	Others	after		8.57	95	4.7	3+	5.50909	-	10.2	200	137	84	84
2020	50	m	DN	after		7.35	113.9	6.3	3+	5.19643	-	7.9	123	164	82	72
2020	64	m	Others	after		19.78	145.5	9	3+	9.43152	+	7		157	90	85
2020	78	f	HRD	after		9.26	102.5	3.4	3+	3.69231	(+/-)	8	73.9	165	59	84
2020	86	f	GN	after		6.46	154.3	14.2	3+	6.90476	2+	7.9		190	80
2020	69	f	DN	after		8.09	168.3	11.2	3+	5.78078	+	10.5		131	67	86
2020	77	m	HRD	after		9.52	147.9	7.7	2+	2.19298	(+/-)	10.1	184.9	144	58	67
2020	69	m	DN	after		8.73	91.7	6.2	4+	8.32518	2+	8.9	144.2	116	61	94
